# Supplementary material for: The Effect of Quasi-Spherical Gold Nanoparticles on Two-Photon Induced Reactive Oxygen Species for Cell Damage
Source: Nanomaterials (Basel). 2021 Apr 30;11(5):1180. doi: 10.3390/nano11051180 (PMC8145056; doi:10.3390/nano11051180)
Supplement: Supplementary file 1 [file nanomaterials-11-01180-s001.zip]

Archive with 1 entries (1 files):
- nanomaterials-1191142-supplementary.pdf
